# Supplementary material for: Evolution of Mitochondrial Power in Vertebrate Metazoans
Source: PLoS One. 2014 Jun 9;9(6):e98188. doi: 10.1371/journal.pone.0098188 (PMC4049578; doi:10.1371/journal.pone.0098188)
Supplement: Table S1 — The accession numbers of amino acid sequences of 13 animal groups. (XLSX) [file pone.0098188.s007.xlsx]

## Sheet: NAM16
Eutheria
AB042432	AF061340	AJ554054	AM905040	DQ191826	EU043465	FN673705
AB042770	AF217811	AJ554055	AM905042	DQ257669	EU159113	GQ979707
AB061526	AF303109	AJ554056	AM948965	DQ316068	EU166918	GU063864
AB061527	AF303110	AJ554057	AP003422	DQ355297	EU177871	GU147934
AB061528	AF303111	AJ554058	AP003424	DQ355298	EU273707	GU256221
AB096865	AF321050	AJ554059	AP003426	DQ355299	EU273708	GU295658
AB096866	AF321051	AJ554060	AP003427	DQ355300	EU273709	GU386355
AB096867	AF344830	AJ554061	AP003428	DQ355301	EU273712	GU457433
AB099481	AF348079	AJ554062	AP003429	DQ355302	EU294187	GU457434
AB099482	AF348080	AJ554063	AP006466	DQ390542	EU305668	GU457435
AB099483	AF348081	AM159537	AP006467	DQ402478	EU305669	GU570659
AB201256	AF348082	AM181016	AP006469	DQ409327	EU315254	GU570661
AB201258	AF348159	AM181017	AP006470	DQ480505	EU352649	GU570662
AB205183	AF406806	AM181018	AP006473	DQ480509	EU442884	GU570663
AB210267	AF513820	AM181019	AP006474	DQ873526	EU557091	GU570664
AB211429	AF527537	AM181020	AY126697	DQ874614	EU557092	GU570665
AB218689	AJ001562	AM181021	AY172335	DQ985076	EU557093	GU937113
AB245426	AJ001588	AM181022	AY172581	DQ989636	EU557094	GU985279
AB286049	AJ010957	AM181023	AY225986	EF035447	EU557095	HM045017
AB291074	AJ222767	AM181024	AY239042	EF076773	EU557096	HM070254
AB291075	AJ224821	AM181025	AY526085	EF108342	EU557097	HM125578
AB291076	AJ238588	AM181026	AY612638	EF196661	EU660218	HM125579
AB291077	AJ277029	AM181027	AY675564	EF196662	EU681954	HM138200
AB297804	AJ301644	AM181028	AY702618	EF196664	FJ032363	HM164052
AB371086	AJ309865	AM181029	AY769264	EF196665	FJ236015	HM589215
AB371087	AJ309866	AM181030	AY789529	EF212037	FJ429093	HQ184048
AB371088	AJ309867	AM181031	AY833419	EF212038	FJ456892	HQ191429
AB371089	AJ400734	AM181033	AY863425	EF212882	FJ463038	HQ332445
AB371090	AJ416890	AM181034	AY863426	EF466060	FJ469673	HQ405752
AB371091	AJ416891	AM181036	AY863427	EF494179	FJ469675	HQ689652
AB371092	AJ421450	AM181037	AY873843	EF535828	FJ483847
AB371093	AJ421451	AM711897	AY960979	EF551002	FJ719367
AB371094	AJ421471	AM711898	AY960980	EF551003	FJ905813
AB371095	AJ421723	AM711900	AY960981	EF551004	FJ905814
AB504748	AJ428578	AM711901	D38113	EF558665	FJ905815
AB504749	AJ428849	AM711902	D38115	EF587265	FJ905816
AB504750	AJ537415	AM904727	D38116	EF597500	FJ906803
AB504751	AJ554051	AM904728	DQ015676	EF597502	FJ997262
AF010406	AJ554052	AM904729	DQ069713	EF632344	FM177760
AF034253	AJ554053	AM905039	DQ188829	EF681884	FM177762
Aves
AB026193	AP003322	DQ780882	GU187969	JN018411
AB026818	AP003323	DQ780884	GU475148	JN018412
AB073301	AP003324	EF450826	GU592504	JN018413
AB079596	AP003325	EF455490	GU908131	JN108020
AB104902	AP005595	EF532932	HM488008	JN191388
AB164622	AP006741	EF532933	HM535648
AB164623	AP008238	EF532934	HM627323
AB164624	AP008239	EF532935	HM636894
AB164625	AP009042	EF532936	HM636895
AB164626	AP009043	EF551000	HM636896
AB164627	AP009189	EU009397	HM640208
AF090337	AP009190	EU072995	HM640209
AF090338	AP009194	EU165706	HM640210
AF090340	AP010797	EU165707	HM640211
AF090341	AP010821	EU196361	HM640213
AF338707	AP010822	EU344978	HM640214
AF338708	AP010823	EU344979	HM640215
AF338709	AY016013	EU410486	HM859900
AF338710	AY016015	EU410487	HQ221859
AF338711	AY074885	EU410488	HQ585889
AF338713	AY074886	EU410489	HQ690245
AF338714	AY158677	EU410490	HQ690246
AF338715	AY158678	EU417810	HQ690247
AF362763	AY293618	EU417811	HQ834450
AF363031	AY293619	EU417812	HQ834451
AF380305	AY309455	EU725864	HQ896033
AF511507	AY309456	EU755254	HQ896034
AJ404872	AY309457	EU932689	HQ896035
AJ810452	AY346091	FJ194942	HQ896036
AJ810453	AY463690	FJ378536	HQ896037
AJ810455	AY542313	FJ379295	HQ915864
AM237310	AY596278	FJ379296	HQ915865
AM493868	DQ019124	FJ751803	HQ915866
AM493869	DQ083161	FJ752436	HQ915867
AM493870	DQ353946	GQ199608	JF275060
AM889139	DQ422742	GQ358927	JF730435
AM889140	DQ780878	GQ871234	JF739859
AM889141	DQ780879	GU071052	JF810423
AP003195	DQ780880	GU144286	JF937589
AP003321	DQ780881	GU144287	JF937590
Amphibia
AB043889	AY728216	DQ512876
AB127977	AY728217	DQ835616
AB202078	AY728218	EF196679
AB208679	AY728219	EF201847
AB212225	AY728220	EF462213
AB303363	AY728221	EU652694
AB303949	AY728222	EU789363
AB303950	AY728223	FJ432700
AB511282	AY728224	FJ594965
AF154051	AY728225	GU078469
AF154053	AY728226	GU078471
AJ419960	AY728227	GU078472
AJ492192	AY728228	GU177877
AJ584639	AY728230	GU384690
AJ871086	AY728231	HM142901
AP011543	AY728232	HM991331
AP011544	AY728233	HM991332
AY158705	AY728234	HM991333
AY456250	AY728235	HM991334
AY456251	AY789013	HQ697272
AY456252	AY899242	HQ697273
AY456253	AY954506	HQ697274
AY456254	AY971143	HQ697275
AY458591	AY974191	HQ697278
AY458592	DQ275350	HQ697279
AY458593	DQ333808	HQ697280
AY458594	DQ333809
AY458595	DQ333810
AY458596	DQ333811
AY458597	DQ333812
AY585337	DQ333813
AY585338	DQ333814
AY585339	DQ333815
AY659992	DQ333816
AY659993	DQ333817
AY659994	DQ333818
AY659995	DQ333819
AY728212	DQ333820
AY728213	DQ333821
AY728214	DQ333822
Fishes
AB006953	AB242170	AP002926	AP004435	AP007243	AP009186	AP009541	AP011285	AP012023	EU082205	GU452728
AB016274	AB242171	AP002927	AP004436	AP007244	AP009187	AP009570	AP011286	AP012024	EU087704	GU596454
AB028664	AB242172	AP002928	AP004437	AP007245	AP009188	AP009571	AP011288	AP012025	EU136032	GU937112
AB032554	AB242173	AP002929	AP004438	AP007246	AP009196	AP009572	AP011292	AY302574	EU265776	GU949545
AB034824	AB250107	AP002930	AP004440	AP007247	AP009197	AP009574	AP011335	AY341348	EU273284	GU949546
AB034825	AB270760	AP002931	AP004441	AP007248	AP009198	AP009575	AP011396	AY366087	EU287909	HM067614
AB034826	AB277725	AP002932	AP004442	AP007249	AP009202	AP009576	AP011397	AY486321	EU315941	HM106487
AB038381	AB280687	AP002933	AP004443	AP007250	AP009203	AP009577	AP011398	AY491978	EU332748	HM106488
AB038556	AB282826	AP002934	AP004444	AP007275	AP009204	AP009578	AP011399	AY524977	EU332749	HM106489
AB040676	AB282827	AP002935	AP004445	AP007276	AP009205	AP009579	AP011400	AY525784	EU332750	HM106491
AB042861	AB282831	AP002936	AP004446	AP007277	AP009206	AP009580	AP011402	AY526868	EU332751	HM106493
AB042952	AB282833	AP002937	AP004447	AP007278	AP009207	AP009581	AP011422	AY526869	EU339148	HM219223
AB043025	AB282834	AP002938	AP004448	AP007279	AP009208	AP009582	AP011432	AY597335	EU339149	HM355585
AB043068	AB282837	AP002939	AP004449	AP007280	AP009209	AP009583	AP011433	AY694420	EU343733	HM447239
AB045144	AB282838	AP002940	AP004450	AP008921	AP009210	AP009584	AP011449	AY714387	EU357803	HM447240
AB046473	AB282839	AP002941	AP004451	AP008922	AP009211	AP009585	AP011500	AY762971	EU366230	HM447585
AB047553	AB282840	AP002942	AP004452	AP008923	AP009212	AP009587	AP011557	AY771781	EU391390	HM535625
AB047821	AB282841	AP002943	AP004453	AP008924	AP009213	AP009609	AP011558	AY886762	EU419747	HM641815
AB047825	AB282842	AP002944	AP004454	AP008926	AP009214	AP009613	AP011559	AY898626	EU434747	HM746659
AB051070	AB282843	AP002945	AP004455	AP008927	AP009215	AP009614	AP011562	DQ010541	EU555283	HM746660
AB051110	AB282847	AP002946	AP004456	AP008928	AP009216	AP009615	AP011563	DQ010651	EU560728	HM746661
AB051197	AB282850	AP002947	AP004807	AP008929	AP009217	AP009616	AP011570	DQ019313	EU597300	HM754620
AB054124	AB282851	AP002948	AP004808	AP008930	AP009218	AP009617	AP011575	DQ020496	EU650204	HQ331537
AB054125	AB282852	AP002949	AP005982	AP008988	AP009219	AP009618	AP011909	DQ020497	EU656112	HQ391896
AB054127	AB282853	AP002950	AP005983	AP008989	AP009220	AP009619	AP011910	DQ023143	EU861052	HQ391897
AB054128	AB282856	AP002951	AP005984	AP008990	AP009221	AP010779	AP011911	DQ026430	EU861053	HQ651067
AB054129	AB305023	AP002952	AP005985	AP008991	AP009222	AP010780	AP011912	DQ026431	EU861054	HQ875340
AB054130	AB370891	AP002973	AP005986	AP009058	AP009223	AP010840	AP011913	DQ026434	EU917054	HQ890946
AB054131	AB370892	AP002974	AP005987	AP009059	AP009224	AP010841	AP011914	DQ026436	EU979305	HQ890947
AB054132	AB370893	AP002975	AP005988	AP009060	AP009225	AP010842	AP011915	DQ101270	FJ154956	JF519732
AB054133	AB370894	AP002976	AP005990	AP009061	AP009226	AP010843	AP011916	DQ155662	FJ171339	JF519733
AB054134	AB373005	AP002977	AP006000	AP009125	AP009227	AP010844	AP011917	DQ321752	FJ211845	JF802126
AB070205	AB373006	AP002978	AP006004	AP009126	AP009228	AP010845	AP011918	DQ345787	FJ211846	JF894132
AB070206	AB373007	AP003090	AP006005	AP009127	AP009231	AP010846	AP011919	DQ347951	FJ227899	JF895472
AB070241	AB378749	AP003091	AP006006	AP009128	AP009232	AP010847	AP011920	DQ347952	FJ416614	JF933905
AB070242	AB445125	AP004100	AP006007	AP009129	AP009233	AP010848	AP011921	DQ347953	FJ445394	JF933906
AB094061	AB445126	AP004101	AP006008	AP009130	AP009234	AP010849	AP011922	DQ356941	FJ445396	JF933907
AB099716	AB445127	AP004102	AP006009	AP009131	AP009306	AP010850	AP011923	DQ367044	FJ445402	JF972568
AB101290	AB445128	AP004103	AP006014	AP009132	AP009308	AP010851	AP011924	DQ403797	FJ449707	JN084101
AB101291	AB445129	AP004104	AP006015	AP009133	AP009310	AP010852	AP011925	DQ536421	FJ472837
AB103467	AB445130	AP004105	AP006016	AP009134	AP009315	AP010853	AP011926	DQ536422	FJ515917
AB105447	AB469437	AP004106	AP006017	AP009135	AP009316	AP010854	AP011927	DQ536423	FJ515918
AB108498	AB470301	AP004107	AP006018	AP009136	AP009317	AP010855	AP011928	DQ536424	FJ515919
AB111951	AB470302	AP004108	AP006019	AP009137	AP009399	AP010856	AP011929	DQ536425	FJ515920
AB120717	AB470303	AP004109	AP006031	AP009138	AP009400	AP010857	AP011930	DQ536426	FJ515921
AB124801	AB470304	AP004110	AP006032	AP009139	AP009401	AP010858	AP011931	DQ536427	FJ594964
AB126082	AB470305	AP004355	AP006037	AP009140	AP009402	AP010859	AP011932	DQ536428	FJ594966
AB127393	AB470306	AP004356	AP006038	AP009141	AP009403	AP010860	AP011933	DQ536429	FJ595020
AB127394	AB488405	AP004403	AP006047	AP009142	AP009404	AP010861	AP011934	DQ536430	FJ605359
AB182653	AB488406	AP004404	AP006229	AP009143	AP009405	AP010863	AP011935	DQ536431	FJ618559
AB185022	AB488407	AP004405	AP006230	AP009144	AP009406	AP010864	AP011936	DQ536432	FJ619271
AB218686	AB498064	AP004406	AP006231	AP009145	AP009495	AP010865	AP011937	DQ858456	FJ824741
AB218687	AB498067	AP004407	AP006232	AP009147	AP009496	AP010866	AP011938	DQ864464	FJ824742
AB218688	AB498068	AP004408	AP006238	AP009148	AP009498	AP010867	AP011939	DQ864465	FJ848374
AB218896	AB498069	AP004409	AP006239	AP009149	AP009499	AP010868	AP011980	DQ872160	FJ848375
AB218897	AC024175	AP004410	AP006567	AP009150	AP009500	AP010869	AP011981	DQ993168	FJ853655
AB218898	AF154850	AP004411	AP006739	AP009151	AP009501	AP010870	AP011984	EF025185	FJ872559
AB238965	AF154851	AP004412	AP006742	AP009159	AP009502	AP010879	AP011985	EF025506	FJ984568
AB238966	AF283503	AP004413	AP006743	AP009161	AP009504	AP010880	AP011989	EF055889	FR751399
AB238967	AF392054	AP004414	AP006744	AP009162	AP009505	AP010881	AP011990	EF105342	FR751400
AB238968	AF482987	AP004415	AP006745	AP009163	AP009506	AP010883	AP011991	EF107158	FR751401
AB238969	AJ421455	AP004416	AP006776	AP009164	AP009507	AP010884	AP011993	EF126369	FR751402
AB239593	AM398435	AP004417	AP006777	AP009165	AP009508	AP010885	AP011995	EF192032	GQ131336
AB239594	AM749122	AP004418	AP006778	AP009166	AP009509	AP010886	AP011996	EF409976	GQ148557
AB239595	AM749126	AP004419	AP006806	AP009167	AP009525	AP010887	AP011997	EF424428	GQ303444
AB239596	AM749130	AP004420	AP006807	AP009168	AP009526	AP011060	AP011998	EF427916	GQ380410
AB239597	AM910409	AP004421	AP006810	AP009169	AP009527	AP011061	AP012000	EF442803	GQ461750
AB239598	AM919428	AP004422	AP006813	AP009170	AP009528	AP011062	AP012001	EF455489	GQ903705
AB239599	AM919429	AP004423	AP006825	AP009171	AP009529	AP011063	AP012002	EF483930	GQ903706
AB239600	AP002915	AP004424	AP006853	AP009172	AP009530	AP011064	AP012005	EF483932	GQ903707
AB239601	AP002916	AP004425	AP007233	AP009173	AP009531	AP011065	AP012006	EF483933	GU013788
AB239602	AP002917	AP004426	AP007234	AP009174	AP009532	AP011066	AP012010	EF483934	GU170401
AB242161	AP002918	AP004427	AP007235	AP009175	AP009533	AP011067	AP012011	EF483935	GU190362
AB242162	AP002919	AP004428	AP007236	AP009176	AP009534	AP011198	AP012013	EF483936	GU238433
AB242163	AP002920	AP004429	AP007237	AP009177	AP009535	AP011211	AP012016	EF506764	GU256522
AB242164	AP002921	AP004430	AP007238	AP009181	AP009536	AP011222	AP012017	EF514208	GU256523
AB242165	AP002922	AP004431	AP007239	AP009182	AP009537	AP011223	AP012018	EF523611	GU256525
AB242167	AP002923	AP004432	AP007240	AP009183	AP009538	AP011228	AP012019	EU043376	GU256528
AB242168	AP002924	AP004433	AP007241	AP009184	AP009539	AP011234	AP012021	EU043377	GU296101
AB242169	AP002925	AP004434	AP007242	AP009185	AP009540	AP011235	AP012022	EU082030	GU370125
Porifera
AM420314	EU237487	HQ606142
AM690374	EU237488
AY320032	EU237489
AY320033	EU237490
AY791693	GQ337013
EF081250	GU385217
EU000309	HQ269351
EU237474	HQ269352
EU237475	HQ269353
EU237476	HQ269354
EU237477	HQ269355
EU237478	HQ269356
EU237479	HQ269357
EU237480	HQ269358
EU237481	HQ269359
EU237482	HQ269360
EU237483	HQ269361
EU237484	HQ269362
EU237485	HQ269363
EU237486	HQ269364
Cnidaria
AB595189	DQ643837	JF825141
AB595190	DQ643838	JF825142
AF338425	DQ643965	MSAF0003
AP008973	DQ643966
AP008976	DQ787873
AP008977	DQ825686
AY903295	EF526302
AY903296	EF526303
BN001179	EF622534
BN001180	EF633600
DQ304771	EF633601
DQ640646	EF672731
DQ640647	EU237491
DQ640648	EU400212
DQ643831	EU400214
DQ643832	FJ372991
DQ643833	FR821799
DQ643834	JF825138
DQ643835	JF825139
DQ643836	JF825140
Nematoda
AF293969	EU346694	NC013067
AF538716	FJ483517
AJ417718	FJ483518
AJ417719	FJ905109
AM411108	FM161883
AM411622	FN313571
AM412316	GQ888711
AY265417	GQ888712
AY382608	GQ888714
AY591323	GQ888715
AY994157	GQ888716
DQ520857	GQ888717
DQ520859	GQ888718
DQ665656	GQ888719
EF043402	GQ888720
EF154459	GQ888721
EF175763	GQ888722
EF175764	GU138699
EF368011	JF414117
EU281143	NC013065
Mollusca
AB028237	AY569552	EF043342	EU827197	GU001954
AB158363	AY588938	EF211990	EU827198	GU196685
AB158364	AY823625	EF433576	EU827199	GU269271
AB240152	AY905542	EU001660	EU827200	GU475132
AB240154	CMU23045	EU023915	EU827201	HM014130
AB240155	DQ088274	EU068697	EU880278	HM015198
AB240156	DQ159954	EU079378	FJ415225	HM015199
AB271769	DQ238598	EU145977	FJ429092	HM174252
AY083457	DQ238599	EU170053	FJ529186	HM174253
AY342055	DQ284754	EU440735	FJ599667	HM174254
AY345022	DQ472026	EU599581	FJ809750	HM174255
AY345048	DQ632742	EU660576	FJ809752	HM856634
AY345049	DQ632743	EU672832	FJ809754	HM856635
AY345053	DQ665851	EU672833	FJ841967	HM856637
AY345054	DQ862058	EU672834	FJ841968	HM856638
AY365193	DQ991927	EU672835	FJ986302	HM856639
AY380531	DQ991929	EU715252	FJ997214	HQ638215
AY484747	DQ991933	EU827194	GQ225110	HQ641406
AY484748	DQ991934	EU827195	GQ463598	KTU09810
AY497292	EF043341	EU827196	GQ903339
Hexapoda
AB070263	AY191995	DQ995281	EU427343	FJ360694	GQ337955	HQ696579
AB126004	AY210702	EF014414	EU427344	FJ360695	GQ376195	JF288758
AB267275	AY242996	EF206314	EU427345	FJ387020	GQ387649	JF339041
AB361004	AY278317	EF206315	EU427346	FJ411411	GQ491031	JF801742
AB477459	AY463155	EF206318	EU513373	FJ447340	GQ868707	JN039362
AB477460	AY521251	EF206320	EU513374	FJ456942	GQ918272	MSQMTCG
AB477463	AY521259	EF208087	EU526394	FJ456943	GU181288	NC013070
AB477466	AY521262	EF373911	EU527333	FJ456944	GU188273
AB477467	AY521265	EF398270	EU557269	FJ456945	GU188856
AB477468	AY531391	EF437157	EU569764	FJ456947	GU294758
AB477471	AY572538	EF583824	EU591677	FJ456948	GU294759
AB556947	AY572539	EF622227	EU591678	FJ456949	GU323362
AB626145	AY630340	EU016192	EU597124	FJ456950	GU324311
AF149768	AY639935	EU016193	EU621793	FJ456951	GU327644
AF200830	AY639938	EU016194	EU726630	FJ456952	GU344100
AF200832	AY639939	EU016195	EU826088	FJ478173	GU344101
AF200833	AY660929	EU016196	EU826485	FJ478174	GU584123
AF260826	AY687866	EU029161	EU854321	FJ593187	GU592049
AF270939	AY771989	EU084034	EU871947	FJ606783	GU945502
AF272824	AY793551	EU084035	EU877949	FJ611801	GU945503
AF301594	AY875213	EU137664	EU877950	FJ613418	GU945504
AF335993	AY956355	EU183542	EU877951	FJ613419	HM071001
AF335994	AY968672	EU263919	EU877952	FJ613420	HM126547
AF352790	DMU37541	EU286785	EU877953	FJ613421	HM131804
AF442957	DQ029097	EU287446	EU877954	FJ613422	HM156697
AF452048	DQ073916	EU302588	EU914848	FJ617240	HM204705
AF466146	DQ102703	EU349015	EU914849	FJ685650	HM219224
AF467260	DQ241797	EU352212	EU938370	FJ685653	HM563681
AF467886	DQ241798	EU370925	EU938371	FJ810212	HM583652
AJ242872	DQ302100	EU401918	EU938372	FJ830540	HM583653
AJ422212	DQ529236	EU427333	EU938373	FJ859901	HM583654
AM493667	DQ529237	EU427334	EU938374	FJ859902	HM776033
AM493668	DQ768215	EU427335	FJ154897	FJ859903	HQ130030
AM946601	DQ845759	EU427336	FJ156750	FJ859904	HQ215537
AP011623	DQ866050	EU427337	FJ169955	FJ859905	HQ215538
AP011624	DQ866051	EU427338	FJ171323	FJ859906	HQ215539
AP011824	DQ866052	EU427339	FJ171324	FJ871125	HQ322500
AP011825	DQ870926	EU427340	FJ171325	FR669150	HQ392511
AY072044	DQ888607	EU427341	FJ230961	GQ162109	HQ658143
AY191994	DQ917578	EU427342	FJ240227	GQ180102	HQ696578
Crustacea
AB060648	AY456189	DQ913891	GQ223286
AB071201	AY456190	DQ917432	GQ292768
AB084514	AY514042	EF560650	GQ292769
AB093006	AY562127	EF584003	GQ892049
AB114300	AY625897	EU420129	GU130250
AB126701	AB075953	EU497054	EU523755
AB167539	AB075954	EU517503	EU523756
AB187570	AB075955	EU647222	EU523757
AB539699	AB087746	EU727203	EU682403
AF117817	AB105451	EU877959	EU856396
AF150756	AB113317	FJ455505	EU884425
AF217843	AY639934	FJ455506	EU935607
AM944817	AY639936	FJ460517	FJ204233
AP006346	AY659990	FJ555185	FJ860267
AY274302	AY699271	FJ790313	GQ222414
AY363392	DQ191682	FJ797435	GQ465336
AY383557	DQ191683	FJ827758	GQ927176
AY456186	DQ191684	FJ827759	HQ402925
AY456187	DQ442914	FJ827760	HQ830201
AY456188	DQ518969	FJ827761
Chelicerata
AB073679	DQ666063
AB073725	EF221760
AB180098	EU024482
AB194044	EU024483
AB194045	EU345430
AB300500	EU520641
AB300501	EU520642
ABJB0000	EU520643
AF081828	EU523753
AF081829	EU523754
AF216203	GU065293
AJ493124	GU370074
AJ716204	HM367068
AY309258	HM367070
AY309259	HM753535
AY452691	HQ386015
AY457170
AY571145
AY803353
DQ340065
Echinodermata
AB183558
AB183559
AB183560
AB231475
AF049132
AF051097
AM404180
AY182376
AY336131
DQ068951
FJ906623
FN562577
FN562578
FN562579
FN562580
FN562581
FN562582
FN908482
HM853683
HQ000092
Flatworms
AB018440	DQ157223
AB086256	DQ412044
AB208063	DQ859919
AB208064	DQ985706
AB208545	DQ988931
AB208546	EF055880
AB235846	EF527269
AB268585	EU293891
AB374543	EU921260
AF215860	FJ381664
AF216697	FJ597547
AF216698	GQ228818
AF216699	GQ228819
AF217449	GU569096
AF219379	HM222526
AF297617	HM237350
AF314223
AF445798
AY684274
DQ157222
