# Supplementary material for: Evolution of Mitochondrial Power in Vertebrate Metazoans
Source: PLoS One. 2014 Jun 9;9(6):e98188. doi: 10.1371/journal.pone.0098188 (PMC4049578; doi:10.1371/journal.pone.0098188)
Supplement: Table S2 — A list of msBMR in the7 metazoan animal groups. The 4 quantities of msBMR, scaling exponent α and constant C is defined in Materials and Methods. (XLSX) [file pone.0098188.s008.xlsx]

## Sheet: Sheet1
	msBMR	M	α	C and D
	(W/Kg)	body-mass (g)	scaling exponent	constants(W/Kg)
Hexapoda	2.91	0.06	0.821	1.748
Crustacea	0.48	1.69	0.703	0.695
Mollusca	0.78	4.00×10	0.821	1.515
Fishes	0.38	4.00×102	0.801	1.261
Amphibians	0.41	5.42×10	0.536	2.611
Eutheria	2.55	5.37×104	0.786	26.25
Aves	1.19×10	3.66×102	0.655	91.48
